# Supplementary material for: Integrated analyses using RNA-Seq data reveal viral genomes, single nucleotide variations, the phylogenetic relationship, and recombination for Apple stem grooving virus
Source: BMC Genomics. 2016 Aug 9;17:579. doi: 10.1186/s12864-016-2994-6 (PMC4977635; doi:10.1186/s12864-016-2994-6)
Supplement: Additional file 1: — Detailed information on RNA-Seq data used in this study. (XLSX 10 kb) [file 12864_2016_2994_MOESM1_ESM.xlsx]

## Sheet: Additional file 1
Additional file 1. Detailed information for RNA-Seq data used in this study.
Experiment Accession	Experiment Title	Organism Name	Study Accession	Sample Accession	Total Size, Mb	Total Spots	Total Bases	Library Strategy	Library Selection
SRX415279	GSM1301656: Virus-free; Malus domestica; RNA-Seq	Malus domestica	SRP034943	SRS525152	238.91	7591042	371961058	RNA-Seq	cDNA
SRX415278	GSM1301655: ASGV-infected; Malus domestica; RNA-Seq	Malus domestica	SRP034943	SRS525150	229.83	7430428	364090972	RNA-Seq	cDNA
SRX525849	Apple leaf sRNAome BRL 6	Malus domestica	SRP035543	SRS539610	248.82	10499847	326899752	RNA-Seq	unspecified
SRX525848	Apple leaf sRNAome BRL 5	Malus domestica	SRP035543	SRS539601	234.43	9987145	306505895	RNA-Seq	unspecified
SRX525847	Apple leaf sRNAome BRL 4	Malus domestica	SRP035543	SRS539598	268.54	11419921	350046537	RNA-Seq	unspecified
SRX525846	Apple leaf sRNAome BRL 3	Malus domestica	SRP035543	SRS539592	240.63	10395523	314535157	RNA-Seq	unspecified
SRX525845	Apple leaf sRNAome BRL 2	Malus domestica	SRP035543	SRS539584	198.35	8507935	258562874	RNA-Seq	unspecified
SRX525844	Apple leaf sRNAome BRL 1	Malus domestica	SRP035543	SRS539484	302.91	13093007	396779641	RNA-Seq	unspecified
SRX443724	Apple leaf sRNAome 6	Malus domestica	SRP035543	SRS539610	278.78	16168716	361872812	RNA-Seq	size fractionation
SRX443706	Apple leaf sRNAome 5	Malus domestica	SRP035543	SRS539601	249.39	14492044	323913889	RNA-Seq	size fractionation
SRX443701	Apple leaf sRNAome 4	Malus domestica	SRP035543	SRS539598	253.26	14492355	324930512	RNA-Seq	size fractionation
SRX443690	Apple leaf sRNAome 3	Malus domestica	SRP035543	SRS539592	138.02	7844337	176703894	RNA-Seq	size fractionation
SRX443674	Apple leaf sRNAome 2	Malus domestica	SRP035543	SRS539584	246.94	14118329	318697024	RNA-Seq	size fractionation
SRX443512	Apple leaf sRNAome 1	Malus domestica	SRP035543	SRS539484	182.46	10410854	234332914	RNA-Seq	size fractionation
SRX532394	Transcriptomic analysis of Gibberellins increased sink strength in Pyrus pyrifolia	Pyrus pyrifolia	SRP041640	SRS598509	2553.59	97896223	3524264028	RNA-Seq	cDNA
