# Supplementary material for: Integrated analyses using RNA-Seq data reveal viral genomes, single nucleotide variations, the phylogenetic relationship, and recombination for Apple stem grooving virus
Source: BMC Genomics. 2016 Aug 9;17:579. doi: 10.1186/s12864-016-2994-6 (PMC4977635; doi:10.1186/s12864-016-2994-6)
Supplement: Additional file 2: — Summary of de novo transcriptome assembly for ASGV-infected and ASGV-free apple samples. We assembled raw data from two different libraries using the Trinity program. The statistics of assembled contigs were calculated by TrinityStats.pl in the Trinity program. (XLSX 8 kb) [file 12864_2016_2994_MOESM2_ESM.xlsx]

## Sheet: Additional file 2
Additional file 2. Summary of de novo transcrptome assembly for ASGV-infected and ASGV-free apple samples.
We assembled raw data from two different libraries using Trinity program. The statistics of assembled contigs were calculated by TrinityStats.pl in the Trinity program.
	ASGV-infected (SRR1089477)	ASGV-free (SRR1089478)
Total trinity genes	15303	11935
Total trinity transcripts	15592	12140
Percent GC	47.06	47.49
Contig N50	465	464
Median contig length	336.5	336
Average contig	438.39	437.06
Total assembled bases	6835413	5305944
