# Supplementary material for: Integrated analyses using RNA-Seq data reveal viral genomes, single nucleotide variations, the phylogenetic relationship, and recombination for Apple stem grooving virus
Source: BMC Genomics. 2016 Aug 9;17:579. doi: 10.1186/s12864-016-2994-6 (PMC4977635; doi:10.1186/s12864-016-2994-6)
Supplement: Additional file 4: — SNVs of ASGV isolate Fuji in ASGV-infected sample. (XLSX 17 kb) [file 12864_2016_2994_MOESM4_ESM.xlsx]

## Sheet: Additonal file 4
Additional file 4. Single nucleotide variations of ASGV isolate Fuji in the ASGV-infected sample.
#CHROM	POS	ID	REF	ALT	QUAL	FILTER	INFO	FORMAT	PRJNA235941_NC001749-sorted.bam
NC_001749.2	11	.	G	GC	127	.	INDEL;IS=8,1.000000;DP=8;VDB=5.812003e-03;AF1=1;AC1=2;DP4=0,0,8,0;MQ=38;FQ=-58.5	GT:PL:GQ	1/1:168,24,0:45
NC_001749.2	114	.	T	C	136	.	DP=19;VDB=7.250631e-02;RPB=1.041548e+00;AF1=1;AC1=2;DP4=1,0,13,1;MQ=37;FQ=-33;PV4=1,0.43,0.32,1	GT:PL:GQ	1/1:167,6,0:10
NC_001749.2	203	.	T	C	30.8	.	DP=3;VDB=7.680000e-02;AF1=1;AC1=2;DP4=0,0,2,0;MQ=34;FQ=-33	GT:PL:GQ	1/1:62,6,0:10
NC_001749.2	227	.	T	C	49.8	.	DP=2;VDB=5.960000e-02;AF1=1;AC1=2;DP4=0,0,1,1;MQ=47;FQ=-33	GT:PL:GQ	1/1:81,6,0:10
NC_001749.2	464	.	A	G	35.8	.	DP=2;VDB=7.840000e-02;AF1=1;AC1=2;DP4=0,0,0,2;MQ=41;FQ=-33	GT:PL:GQ	1/1:67,6,0:10
NC_001749.2	467	.	G	A	41.8	.	DP=2;VDB=7.680000e-02;AF1=1;AC1=2;DP4=0,0,0,2;MQ=41;FQ=-33	GT:PL:GQ	1/1:73,6,0:10
NC_001749.2	476	.	T	C	92.1	.	DP=8;VDB=1.020013e-01;AF1=1;AC1=2;DP4=0,0,2,5;MQ=42;FQ=-48	GT:PL:GQ	1/1:125,21,0:39
NC_001749.2	485	.	T	C	222	.	DP=25;VDB=4.972199e-03;AF1=1;AC1=2;DP4=0,0,4,21;MQ=44;FQ=-102	GT:PL:GQ	1/1:255,75,0:99
NC_001749.2	554	.	C	T	152	.	DP=12;VDB=5.448794e-02;AF1=1;AC1=2;DP4=0,0,2,6;MQ=44;FQ=-51	GT:PL:GQ	1/1:185,24,0:45
NC_001749.2	614	.	T	C	60	.	DP=4;VDB=6.621023e-02;AF1=1;AC1=2;DP4=0,0,2,1;MQ=43;FQ=-36	GT:PL:GQ	1/1:92,9,0:16
NC_001749.2	659	.	C	T	69.5	.	DP=6;VDB=4.566715e-02;AF1=1;AC1=2;DP4=0,0,4,0;MQ=39;FQ=-39	GT:PL:GQ	1/1:102,12,0:21
NC_001749.2	692	.	T	C	196	.	DP=19;VDB=1.515376e-05;AF1=1;AC1=2;DP4=0,0,17,1;MQ=41;FQ=-81	GT:PL:GQ	1/1:229,54,0:99
NC_001749.2	734	.	T	C	222	.	DP=26;VDB=1.633517e-06;AF1=1;AC1=2;DP4=0,0,17,7;MQ=40;FQ=-99	GT:PL:GQ	1/1:255,72,0:99
NC_001749.2	765	.	T	C	222	.	DP=40;VDB=2.919205e-01;AF1=1;AC1=2;DP4=0,0,24,8;MQ=39;FQ=-123	GT:PL:GQ	1/1:255,96,0:99
NC_001749.2	1056	.	C	T	20.8	.	DP=2;VDB=2.400000e-02;AF1=1;AC1=2;DP4=0,0,1,1;MQ=40;FQ=-33	GT:PL:GQ	1/1:52,6,0:10
NC_001749.2	1103	.	C	T	42.8	.	DP=2;VDB=6.400000e-02;AF1=1;AC1=2;DP4=0,0,2,0;MQ=44;FQ=-33	GT:PL:GQ	1/1:74,6,0:10
NC_001749.2	1164	.	G	A	35.8	.	DP=2;VDB=6.240000e-02;AF1=1;AC1=2;DP4=0,0,2,0;MQ=37;FQ=-33	GT:PL:GQ	1/1:67,6,0:10
NC_001749.2	1167	.	C	T	35.8	.	DP=2;VDB=6.080000e-02;AF1=1;AC1=2;DP4=0,0,2,0;MQ=37;FQ=-33	GT:PL:GQ	1/1:67,6,0:10
NC_001749.2	1178	.	C	T	36.8	.	DP=2;VDB=7.200000e-02;AF1=1;AC1=2;DP4=0,0,2,0;MQ=51;FQ=-33	GT:PL:GQ	1/1:68,6,0:10
NC_001749.2	1263	.	T	C	155	.	DP=15;VDB=1.027515e-03;AF1=1;AC1=2;DP4=0,0,13,0;MQ=44;FQ=-66	GT:PL:GQ	1/1:188,39,0:75
NC_001749.2	1298	.	T	C	222	.	DP=26;VDB=1.048814e-01;AF1=1;AC1=2;DP4=0,0,11,10;MQ=40;FQ=-90	GT:PL:GQ	1/1:255,63,0:99
NC_001749.2	1334	.	C	T	24	.	DP=3;VDB=6.400000e-02;RPB=8.745357e-01;AF1=0.5005;AC1=1;DP4=0,1,2,0;MQ=36;FQ=3.01;PV4=0.33,0.38,0.33,1	GT:PL:GQ	0/1:54,0,27:30
NC_001749.2	1715	.	T	C	78	.	DP=3;VDB=6.621023e-02;AF1=1;AC1=2;DP4=0,0,1,2;MQ=43;FQ=-36	GT:PL:GQ	1/1:110,9,0:16
NC_001749.2	1940	.	A	G	5.44	.	DP=3;VDB=2.309944e-02;AF1=1;AC1=2;DP4=0,0,3,0;MQ=45;FQ=-36	GT:PL:GQ	1/1:36,9,0:9
NC_001749.2	1946	.	T	C	90.3	.	DP=7;VDB=3.277560e-02;AF1=1;AC1=2;DP4=0,0,5,0;MQ=52;FQ=-42	GT:PL:GQ	1/1:123,15,0:27
NC_001749.2	1970	.	G	A	180	.	DP=29;VDB=1.555938e-02;AF1=1;AC1=2;DP4=0,0,26,0;MQ=45;FQ=-105	GT:PL:GQ	1/1:213,78,0:99
NC_001749.2	2003	.	A	G	142	.	DP=16;VDB=8.323700e-04;AF1=1;AC1=2;DP4=0,0,11,0;MQ=45;FQ=-60	GT:PL:GQ	1/1:175,33,0:63
NC_001749.2	2096	.	T	C	43.8	.	DP=2;VDB=5.960000e-02;AF1=1;AC1=2;DP4=0,0,2,0;MQ=50;FQ=-33	GT:PL:GQ	1/1:75,6,0:10
NC_001749.2	2453	.	A	C	18.1	.	DP=5;VDB=6.880000e-02;RPB=1.291774e+00;AF1=0.5;AC1=1;DP4=3,0,1,1;MQ=46;FQ=21;PV4=0.4,0.18,2.3e-05,1	GT:PL:GQ	0/1:48,0,75:51
NC_001749.2	2537	.	T	C	33.8	.	DP=3;VDB=6.560000e-02;AF1=1;AC1=2;DP4=0,0,2,0;MQ=36;FQ=-33	GT:PL:GQ	1/1:65,6,0:10
NC_001749.2	2558	.	T	C	28.8	.	DP=3;VDB=3.840000e-02;AF1=1;AC1=2;DP4=0,0,2,0;MQ=33;FQ=-33	GT:PL:GQ	1/1:60,6,0:10
NC_001749.2	2984	.	C	T	78	.	DP=3;VDB=3.876772e-02;AF1=1;AC1=2;DP4=0,0,1,2;MQ=50;FQ=-36	GT:PL:GQ	1/1:110,9,0:16
NC_001749.2	3017	.	T	C	40.8	.	DP=9;VDB=5.440000e-02;AF1=1;AC1=2;DP4=0,0,0,2;MQ=52;FQ=-33	GT:PL:GQ	1/1:72,6,0:10
NC_001749.2	3026	.	G	A	33.8	.	DP=3;VDB=5.760000e-02;AF1=1;AC1=2;DP4=0,0,0,2;MQ=50;FQ=-33	GT:PL:GQ	1/1:65,6,0:10
NC_001749.2	3089	.	C	T	74.3	.	DP=5;VDB=6.541082e-02;AF1=1;AC1=2;DP4=0,0,5,0;MQ=43;FQ=-42	GT:PL:GQ	1/1:107,15,0:27
NC_001749.2	3125	.	C	G	196	.	DP=16;VDB=1.815952e-02;AF1=1;AC1=2;DP4=0,0,13,2;MQ=41;FQ=-72	GT:PL:GQ	1/1:229,45,0:87
NC_001749.2	3242	.	C	T	222	.	DP=51;VDB=8.534674e-18;AF1=1;AC1=2;DP4=0,0,48,3;MQ=40;FQ=-178	GT:PL:GQ	1/1:255,151,0:99
NC_001749.2	3359	.	A	G	28.8	.	DP=3;VDB=7.840000e-02;AF1=1;AC1=2;DP4=0,0,2,0;MQ=33;FQ=-33	GT:PL:GQ	1/1:60,6,0:10
NC_001749.2	3377	.	T	C	107	.	DP=5;VDB=6.102519e-02;AF1=1;AC1=2;DP4=0,0,4,1;MQ=35;FQ=-42	GT:PL:GQ	1/1:140,15,0:27
NC_001749.2	3503	.	G	A	63.3	.	DP=6;VDB=1.155377e-02;AF1=1;AC1=2;DP4=0,0,5,0;MQ=45;FQ=-42	GT:PL:GQ	1/1:96,15,0:27
NC_001749.2	3599	.	A	G	71	.	DP=3;VDB=6.510297e-02;AF1=1;AC1=2;DP4=0,0,1,2;MQ=41;FQ=-36	GT:PL:GQ	1/1:103,9,0:16
NC_001749.2	3611	.	T	C	78.5	.	DP=4;VDB=7.635114e-02;AF1=1;AC1=2;DP4=0,0,0,4;MQ=40;FQ=-39	GT:PL:GQ	1/1:111,12,0:21
NC_001749.2	3635	.	A	G	37.8	.	DP=4;VDB=7.520000e-02;AF1=1;AC1=2;DP4=0,0,0,2;MQ=38;FQ=-33	GT:PL:GQ	1/1:69,6,0:10
NC_001749.2	3734	.	A	G	119	.	DP=5;VDB=3.186598e-02;AF1=1;AC1=2;DP4=0,0,3,2;MQ=44;FQ=-42	GT:PL:GQ	1/1:152,15,0:27
NC_001749.2	3764	.	G	T	30.8	.	DP=2;VDB=4.000000e-02;AF1=1;AC1=2;DP4=0,0,2,0;MQ=38;FQ=-33	GT:PL:GQ	1/1:62,6,0:10
NC_001749.2	3770	.	A	G	52	.	DP=3;VDB=5.495170e-02;AF1=1;AC1=2;DP4=0,0,3,0;MQ=38;FQ=-36	GT:PL:GQ	1/1:84,9,0:16
NC_001749.2	3797	.	A	G	57	.	DP=3;VDB=4.940956e-02;AF1=1;AC1=2;DP4=0,0,3,0;MQ=38;FQ=-36	GT:PL:GQ	1/1:89,9,0:16
NC_001749.2	3836	.	G	A	222	.	DP=28;VDB=2.921403e-02;AF1=1;AC1=2;DP4=0,0,21,7;MQ=44;FQ=-111	GT:PL:GQ	1/1:255,84,0:99
NC_001749.2	3869	.	C	T	222	.	DP=66;VDB=2.315617e-29;AF1=1;AC1=2;DP4=0,0,64,1;MQ=43;FQ=-223	GT:PL:GQ	1/1:255,196,0:99
NC_001749.2	3914	.	G	A	81.5	.	DP=4;VDB=1.889870e-02;AF1=1;AC1=2;DP4=0,0,4,0;MQ=38;FQ=-39	GT:PL:GQ	1/1:114,12,0:21
NC_001749.2	4031	.	C	T	222	.	DP=37;VDB=1.517349e-12;AF1=1;AC1=2;DP4=0,0,32,4;MQ=39;FQ=-135	GT:PL:GQ	1/1:255,108,0:99
NC_001749.2	4094	.	A	G	21.8	.	DP=2;VDB=5.960000e-02;AF1=1;AC1=2;DP4=0,0,1,1;MQ=49;FQ=-33	GT:PL:GQ	1/1:53,6,0:10
NC_001749.2	4136	.	C	T	7.8	.	DP=45;VDB=1.695204e-02;RPB=-2.186981e+00;AF1=0.5;AC1=1;DP4=8,31,5,1;MQ=48;FQ=10.4;PV4=0.0053,0.4,9.8e-08,0.45	GT:PL:GQ	0/1:37,0,255:39
NC_001749.2	4160	.	C	G	204	.	DP=15;VDB=1.368514e-02;AF1=1;AC1=2;DP4=0,0,10,2;MQ=46;FQ=-63	GT:PL:GQ	1/1:237,36,0:69
NC_001749.2	4163	.	A	T	22	.	DP=12;VDB=6.508500e-02;RPB=9.245003e-01;AF1=0.5;AC1=1;DP4=7,2,3,0;MQ=46;FQ=25;PV4=1,1,0.047,1	GT:PL:GQ	0/1:52,0,200:55
NC_001749.2	4223	.	T	C	64	.	DP=3;VDB=5.983360e-02;AF1=1;AC1=2;DP4=0,0,1,2;MQ=47;FQ=-36	GT:PL:GQ	1/1:96,9,0:16
NC_001749.2	4226	.	C	T	71	.	DP=5;VDB=5.498856e-02;AF1=1;AC1=2;DP4=0,0,1,2;MQ=47;FQ=-36	GT:PL:GQ	1/1:103,9,0:16
NC_001749.2	4262	.	A	G	169	.	DP=15;VDB=8.110125e-03;AF1=1;AC1=2;DP4=0,0,0,14;MQ=45;FQ=-69	GT:PL:GQ	1/1:202,42,0:81
NC_001749.2	4283	.	C	T	183	.	DP=11;VDB=4.137970e-02;AF1=1;AC1=2;DP4=0,0,1,10;MQ=43;FQ=-60	GT:PL:GQ	1/1:216,33,0:63
NC_001749.2	4448	.	G	A	101	.	DP=4;VDB=1.290543e-02;AF1=1;AC1=2;DP4=0,0,1,3;MQ=38;FQ=-39	GT:PL:GQ	1/1:133,12,0:21
NC_001749.2	4590	.	T	C	132	.	DP=7;VDB=3.878872e-02;AF1=1;AC1=2;DP4=0,0,5,1;MQ=53;FQ=-45	GT:PL:GQ	1/1:165,18,0:33
NC_001749.2	4655	.	T	G	10.4	.	DP=10;VDB=6.240000e-02;RPB=1.175024e+00;AF1=0.5;AC1=1;DP4=7,1,2,0;MQ=40;FQ=13.2;PV4=1,1,1,1	GT:PL:GQ	0/1:40,0,155:42
NC_001749.2	4664	.	T	C	131	.	DP=10;VDB=6.094259e-03;RPB=-1.175024e+00;AF1=0.5;AC1=1;DP4=2,0,7,1;MQ=40;FQ=12.3;PV4=1,0.35,0.12,0.07	GT:PL:GQ	0/1:161,0,39:42
NC_001749.2	4809	.	G	A	157	.	DP=7;VDB=8.718216e-02;AF1=1;AC1=2;DP4=0,0,5,2;MQ=42;FQ=-48	GT:PL:GQ	1/1:190,21,0:39
NC_001749.2	4822	.	G	A	38.8	.	DP=3;VDB=3.680000e-02;AF1=1;AC1=2;DP4=0,0,1,1;MQ=44;FQ=-33	GT:PL:GQ	1/1:70,6,0:10
NC_001749.2	4852	.	T	C	222	.	DP=65;VDB=1.979243e-23;AF1=1;AC1=2;DP4=0,0,40,25;MQ=43;FQ=-223	GT:PL:GQ	1/1:255,196,0:99
NC_001749.2	4966	.	C	T	38.8	.	DP=3;VDB=7.840000e-02;AF1=1;AC1=2;DP4=0,0,0,2;MQ=40;FQ=-33	GT:PL:GQ	1/1:70,6,0:10
NC_001749.2	5257	.	T	C	39.8	.	DP=2;VDB=7.680000e-02;AF1=1;AC1=2;DP4=0,0,1,1;MQ=35;FQ=-33	GT:PL:GQ	1/1:71,6,0:10
NC_001749.2	5302	.	T	C	75.5	.	DP=10;VDB=6.617741e-02;AF1=1;AC1=2;DP4=0,0,3,1;MQ=41;FQ=-39	GT:PL:GQ	1/1:108,12,0:21
NC_001749.2	5311	.	T	C	54	.	DP=3;VDB=6.439972e-02;AF1=1;AC1=2;DP4=0,0,1,2;MQ=44;FQ=-36	GT:PL:GQ	1/1:86,9,0:16
NC_001749.2	5320	.	C	T	35.8	.	DP=2;VDB=5.600000e-02;AF1=1;AC1=2;DP4=0,0,0,2;MQ=41;FQ=-33	GT:PL:GQ	1/1:67,6,0:10
NC_001749.2	5377	.	C	T	31.8	.	DP=2;VDB=6.720000e-02;AF1=1;AC1=2;DP4=0,0,1,1;MQ=43;FQ=-33	GT:PL:GQ	1/1:63,6,0:10
NC_001749.2	5467	.	C	A	19.8	.	DP=2;VDB=5.960000e-02;AF1=1;AC1=2;DP4=0,0,2,0;MQ=40;FQ=-33	GT:PL:GQ	1/1:51,6,0:10
NC_001749.2	5580	.	G	A	14.2	.	DP=11;VDB=2.570869e-02;RPB=-2.551552e+00;AF1=0.5;AC1=1;DP4=3,5,0,3;MQ=46;FQ=17.1;PV4=0.49,0.43,2.1e-05,1	GT:PL:GQ	0/1:44,0,187:47
NC_001749.2	5582	.	G	C	23	.	DP=8;VDB=2.845191e-02;RPB=-1.947423e+00;AF1=0.5;AC1=1;DP4=3,2,0,3;MQ=44;FQ=26;PV4=0.2,0.027,0.00057,1	GT:PL:GQ	0/1:53,0,141:56
NC_001749.2	5584	.	G	A	17.1	.	DP=8;VDB=2.570870e-02;RPB=-1.947423e+00;AF1=0.5;AC1=1;DP4=3,2,0,3;MQ=44;FQ=20.1;PV4=0.2,0.085,0.00057,1	GT:PL:GQ	0/1:47,0,141:50
NC_001749.2	5587	.	A	G	27	.	DP=8;VDB=2.845191e-02;RPB=-1.947423e+00;AF1=0.5;AC1=1;DP4=3,2,0,3;MQ=44;FQ=30;PV4=0.2,1,0.00057,1	GT:PL:GQ	0/1:57,0,150:60
NC_001749.2	5614	.	G	A	40	.	DP=3;VDB=4.034274e-02;AF1=1;AC1=2;DP4=0,0,0,3;MQ=31;FQ=-36	GT:PL:GQ	1/1:72,9,0:16
NC_001749.2	5636	.	A	G	40.8	.	DP=2;VDB=4.640000e-02;AF1=1;AC1=2;DP4=0,0,1,1;MQ=48;FQ=-33	GT:PL:GQ	1/1:72,6,0:10
NC_001749.2	5714	.	C	T	132	.	DP=62;VDB=1.992986e-05;RPB=3.904178e+00;AF1=0.5;AC1=1;DP4=19,0,34,0;MQ=42;FQ=100;PV4=1,1,0.027,1	GT:PL:GQ	0/1:162,0,127:99
NC_001749.2	5756	.	T	C	25	.	DP=4;VDB=4.800000e-02;RPB=1.111223e+00;AF1=0.5;AC1=1;DP4=2,0,2,0;MQ=41;FQ=25.5;PV4=1,0.17,1,1	GT:PL:GQ	0/1:55,0,56:55
NC_001749.2	6002	.	T	C	75.5	.	DP=4;VDB=5.358195e-02;AF1=1;AC1=2;DP4=0,0,4,0;MQ=43;FQ=-39	GT:PL:GQ	1/1:108,12,0:21
NC_001749.2	6017	.	T	A	16.1	.	DP=8;VDB=7.840000e-02;RPB=-1.114905e+00;AF1=0.5;AC1=1;DP4=5,1,2,0;MQ=46;FQ=19.1;PV4=1,0.15,1,1	GT:PL:GQ	0/1:46,0,151:49
NC_001749.2	6032	.	C	T	52	.	DP=11;VDB=5.094834e-02;RPB=-2.056910e+00;AF1=0.5;AC1=1;DP4=6,1,4,0;MQ=46;FQ=55;PV4=1,0.069,1,1	GT:PL:GQ	0/1:82,0,170:85
NC_001749.2	6137	.	T	C	172	.	DP=34;VDB=3.058264e-09;AF1=1;AC1=2;DP4=0,0,0,33;MQ=44;FQ=-126	GT:PL:GQ	1/1:205,99,0:99
NC_001749.2	6203	.	C	A	39.8	.	DP=2;VDB=5.960000e-02;AF1=1;AC1=2;DP4=0,0,2,0;MQ=58;FQ=-33	GT:PL:GQ	1/1:71,6,0:10
NC_001749.2	6242	.	A	G	222	.	DP=14;VDB=7.296121e-03;AF1=1;AC1=2;DP4=0,0,11,3;MQ=42;FQ=-69	GT:PL:GQ	1/1:255,42,0:81
NC_001749.2	6251	.	G	A	37	.	DP=5;VDB=2.063840e-02;AF1=1;AC1=2;DP4=0,0,3,0;MQ=44;FQ=-36	GT:PL:GQ	1/1:69,9,0:16
NC_001749.2	6445	.	A	T	58	.	DP=19;VDB=5.699119e-02;RPB=-1.155793e+00;AF1=0.5;AC1=1;DP4=10,1,0,6;MQ=41;FQ=61;PV4=0.00057,0.098,1,0.37	GT:PL:GQ	0/1:88,0,186:91
NC_001749.2	6461	.	T	A,C	61	.	DP=62;VDB=4.150712e-13;AF1=1;AC1=2;DP4=0,0,10,51;MQ=42;FQ=-121	GT:PL:GQ	1/1:255,255,161,215,0,170:99
##fileformat=VCFv4.1
##samtoolsVersion=0.1.19-96b5f2294a
##reference=file://NC_001749.fasta
##contig=<ID=gi|57864579|ref|NC_001749.2|,length=6495>
##INFO=<ID=DP,Number=1,Type=Integer,Description="Raw read depth">
##INFO=<ID=DP4,Number=4,Type=Integer,Description="# high-quality ref-forward bases, ref-reverse, alt-forward and alt-reverse bases">
##INFO=<ID=MQ,Number=1,Type=Integer,Description="Root-mean-square mapping quality of covering reads">
##INFO=<ID=FQ,Number=1,Type=Float,Description="Phred probability of all samples being the same">
##INFO=<ID=AF1,Number=1,Type=Float,Description="Max-likelihood estimate of the first ALT allele frequency (assuming HWE)">
##INFO=<ID=AC1,Number=1,Type=Float,Description="Max-likelihood estimate of the first ALT allele count (no HWE assumption)">
##INFO=<ID=AN,Number=1,Type=Integer,Description="Total number of alleles in called genotypes">
##INFO=<ID=IS,Number=2,Type=Float,Description="Maximum number of reads supporting an indel and fraction of indel reads">
##INFO=<ID=AC,Number=A,Type=Integer,Description="Allele count in genotypes for each ALT allele, in the same order as listed">
##INFO=<ID=G3,Number=3,Type=Float,Description="ML estimate of genotype frequencies">
##INFO=<ID=HWE,Number=1,Type=Float,Description="Chi^2 based HWE test P-value based on G3">
##INFO=<ID=CLR,Number=1,Type=Integer,Description="Log ratio of genotype likelihoods with and without the constraint">
##INFO=<ID=UGT,Number=1,Type=String,Description="The most probable unconstrained genotype configuration in the trio">
##INFO=<ID=CGT,Number=1,Type=String,Description="The most probable constrained genotype configuration in the trio">
##INFO=<ID=PV4,Number=4,Type=Float,Description="P-values for strand bias, baseQ bias, mapQ bias and tail distance bias">
##INFO=<ID=INDEL,Number=0,Type=Flag,Description="Indicates that the variant is an INDEL.">
##INFO=<ID=PC2,Number=2,Type=Integer,Description="Phred probability of the nonRef allele frequency in group1 samples being larger (,smaller) than in group2.">
##INFO=<ID=PCHI2,Number=1,Type=Float,Description="Posterior weighted chi^2 P-value for testing the association between group1 and group2 samples.">
##INFO=<ID=QCHI2,Number=1,Type=Integer,Description="Phred scaled PCHI2.">
##INFO=<ID=PR,Number=1,Type=Integer,Description="# permutations yielding a smaller PCHI2.">
##INFO=<ID=QBD,Number=1,Type=Float,Description="Quality by Depth: QUAL/#reads">
##INFO=<ID=RPB,Number=1,Type=Float,Description="Read Position Bias">
##INFO=<ID=MDV,Number=1,Type=Integer,Description="Maximum number of high-quality nonRef reads in samples">
##INFO=<ID=VDB,Number=1,Type=Float,Description="Variant Distance Bias (v2) for filtering splice-site artefacts in RNA-seq data. Note: this version may be broken.">
##FORMAT=<ID=GT,Number=1,Type=String,Description="Genotype">
##FORMAT=<ID=GQ,Number=1,Type=Integer,Description="Genotype Quality">
##FORMAT=<ID=GL,Number=3,Type=Float,Description="Likelihoods for RR,RA,AA genotypes (R=ref,A=alt)">
##FORMAT=<ID=DP,Number=1,Type=Integer,Description="# high-quality bases">
##FORMAT=<ID=DV,Number=1,Type=Integer,Description="# high-quality non-reference bases">
##FORMAT=<ID=SP,Number=1,Type=Integer,Description="Phred-scaled strand bias P-value">
##FORMAT=<ID=PL,Number=G,Type=Integer,Description="List of Phred-scaled genotype likelihoods">
##INFO=<ID=PR,Number=1,Type=Integer,Description="# permutations yielding a smaller PCHI2.">
