# Supplementary material for: Integrated analyses using RNA-Seq data reveal viral genomes, single nucleotide variations, the phylogenetic relationship, and recombination for Apple stem grooving virus
Source: BMC Genomics. 2016 Aug 9;17:579. doi: 10.1186/s12864-016-2994-6 (PMC4977635; doi:10.1186/s12864-016-2994-6)
Supplement: Additional file 5: — Blast result to identify ASGV-associated contigs assembled from ASGV-infected sRNA data. (XLSX 10 kb) [file 12864_2016_2994_MOESM5_ESM.xlsx]

## Sheet: Additional file 5
Additional file 5. Blast result to identify ASGV-associated contigs assembled from ASGV-infected sRNA data.
Query id	Subject ids	Identity (%)	Alignment length	Mismatches	Gap opens	Query start	Query end	Subject start	Subject end	Evalue	Bit score
NODE_206387_length_62_cov_51.064518	NC_001749.2	95.06	81	4	0	2	82	523	443	2e-29	128
NODE_204993_length_111_cov_5.558558	NC_001749.2	97.32	112	3	0	1	112	539	650	5e-48	191
NODE_205572_length_53_cov_50.056602	NC_001749.2	97.14	70	2	0	4	73	709	640	1e-26	119
NODE_204952_length_55_cov_33.454544	NC_001749.2	97.33	75	2	0	1	75	946	872	2e-29	128
NODE_204891_length_72_cov_14.000000	NC_001749.2	96.74	92	3	0	1	92	1128	1037	4e-37	154
NODE_204953_length_131_cov_17.572519	NC_001749.2	94.7	151	8	0	1	151	1206	1356	3e-61	235
NODE_205292_length_77_cov_18.909090	NC_001749.2	92.71	96	7	0	1	96	1338	1433	1e-32	139
NODE_206433_length_71_cov_8.802817	NC_001749.2	95.6	91	4	0	1	91	1787	1877	7e-35	147
NODE_205022_length_86_cov_13.569767	NC_001749.2	97.78	90	2	0	17	106	1949	2038	1e-37	156
NODE_204929_length_60_cov_18.166666	NC_001749.2	93.67	79	5	0	2	80	2097	2175	1e-26	119
NODE_206797_length_59_cov_4.898305	NC_001749.2	97.37	76	2	0	4	79	2104	2029	6e-30	130
NODE_208579_length_66_cov_5.742424	NC_001749.2	93.02	86	6	0	1	86	2156	2241	9e-29	126
NODE_205180_length_50_cov_12.860000	NC_001749.2	94.87	39	1	1	15	52	2859	2821	7e-09	60.2
NODE_205237_length_51_cov_19.450981	NC_001749.2	95.77	71	3	0	1	71	2960	3030	1e-25	115
NODE_205142_length_73_cov_8.328767	NC_001749.2	94.62	93	5	0	1	93	2962	2870	3e-34	145
NODE_206656_length_25_cov_10.280000	NC_001749.2	100	45	0	0	1	45	3037	3081	2e-16	84.2
NODE_204949_length_55_cov_36.818180	NC_001749.2	98.67	75	1	0	1	75	3197	3271	4e-31	134
NODE_205388_length_59_cov_4.355932	NC_001749.2	94.81	77	4	0	3	79	3571	3495	4e-27	121
NODE_206077_length_100_cov_8.290000	NC_001749.2	96	100	4	0	21	120	3784	3685	1e-39	163
NODE_205533_length_44_cov_60.931820	NC_001749.2	97.44	39	1	0	1	39	3839	3877	4e-11	67.6
NODE_204889_length_96_cov_11.312500	NC_001749.2	97.41	116	3	0	1	116	4143	4258	3e-50	198
NODE_209212_length_57_cov_8.736842	NC_001749.2	97.5	40	1	0	19	58	4593	4554	1e-11	69.4
NODE_204906_length_70_cov_21.142857	NC_001749.2	92.22	90	7	0	1	90	4709	4620	3e-29	128
NODE_205418_length_61_cov_7.770492	NC_001749.2	96.3	81	3	0	1	81	5293	5373	5e-31	134
NODE_69213_length_91_cov_11.076923	NC_001749.2	98.7	77	1	0	32	108	5829	5905	6e-32	137
NODE_128639_length_26_cov_33.230770	NC_001749.2	100	31	0	0	16	46	6078	6048	1e-08	58.4
NODE_205118_length_45_cov_52.377777	NC_001749.2	95.45	66	2	1	1	65	6189	6254	3e-22	104
NODE_208176_length_42_cov_9.404762	NC_001749.2	98.31	59	1	0	4	62	6243	6301	3e-22	104
NODE_205457_length_127_cov_20.858267	NC_001749.2	97.64	127	3	0	21	147	6408	6282	3e-56	219
NODE_205880_length_64_cov_28.671875	NC_001749.2	97.06	68	2	0	17	84	6492	6425	2e-25	115
