# Supplementary material for: Integrated analyses using RNA-Seq data reveal viral genomes, single nucleotide variations, the phylogenetic relationship, and recombination for Apple stem grooving virus
Source: BMC Genomics. 2016 Aug 9;17:579. doi: 10.1186/s12864-016-2994-6 (PMC4977635; doi:10.1186/s12864-016-2994-6)
Supplement: Additional file 6: — SNVs of ASGV isolate GD in ASGV-infected sample. (XLSX 17 kb) [file 12864_2016_2994_MOESM6_ESM.xlsx]

## Sheet: Additional file 6
Additional file 6. Single nucleotide variations of ASGV isolate GD in the ASGV-infected sample.
#CHROM	POS	ID	REF	ALT	QUAL	FILTER	INFO	FORMAT	PRJNA235941_NC001749-sorted.bam
KF434636.1	60	.	C	T	156	.	DP=152;VDB=3.703474e-01;RPB=2.412112e-03;AF1=0.5;AC1=1;DP4=48,0,82,0;MQ=56;FQ=128;PV4=1,0.036,1.4e-09,1	GT:PL:GQ	0/1:186,0,155:99
KF434636.1	63	.	C	A	163	.	DP=113;VDB=1.826517e-02;RPB=1.827925e+00;AF1=0.5;AC1=1;DP4=45,0,67,0;MQ=55;FQ=141;PV4=1,1,6.2e-12,1	GT:PL:GQ	0/1:193,0,168:99
KF434636.1	87	.	T	C	88	.	DP=58;VDB=1.224830e-01;RPB=4.313649e+00;AF1=0.5;AC1=1;DP4=29,4,19,0;MQ=55;FQ=91;PV4=0.28,6.1e-06,7.5e-14,0.0051	GT:PL:GQ	0/1:118,0,255:99
KF434636.1	90	.	T	C	45	.	DP=42;VDB=9.822799e-02;RPB=3.310564e+00;AF1=0.5;AC1=1;DP4=26,7,9,0;MQ=56;FQ=48;PV4=0.31,0.39,9.8e-14,0.15	GT:PL:GQ	0/1:75,0,255:78
KF434636.1	153	.	C	T	59	.	DP=42;VDB=1.037214e-01;RPB=8.774992e-01;AF1=0.5;AC1=1;DP4=12,23,3,4;MQ=57;FQ=62;PV4=0.69,0.43,2.7e-15,1	GT:PL:GQ	0/1:89,0,255:92
KF434636.1	177	.	C	T	11.3	.	DP=42;VDB=8.299442e-02;RPB=-5.316465e-01;AF1=0.5;AC1=1;DP4=8,27,1,4;MQ=59;FQ=14.2;PV4=1,1,1.3e-08,1	GT:PL:GQ	0/1:41,0,255:43
KF434636.1	214	.	C	T	25	.	DP=67;VDB=6.272899e-02;RPB=3.219433e+00;AF1=0.5;AC1=1;DP4=15,44,3,5;MQ=59;FQ=28;PV4=0.67,1,1.5e-11,1	GT:PL:GQ	0/1:55,0,255:58
KF434636.1	483	.	G	A	157	.	DP=24;VDB=8.011939e-04;RPB=-2.838891e+00;AF1=0.5;AC1=1;DP4=9,4,10,1;MQ=53;FQ=160;PV4=0.33,1,3.3e-22,1	GT:PL:GQ	0/1:187,0,255:99
KF434636.1	513	.	C	T	85	.	DP=39;VDB=1.010610e-01;RPB=2.398242e+00;AF1=0.5;AC1=1;DP4=16,13,5,2;MQ=57;FQ=88;PV4=0.67,0.052,4.8e-32,1	GT:PL:GQ	0/1:115,0,255:99
KF434636.1	517	.	A	G	62	.	DP=36;VDB=8.139334e-03;RPB=2.313396e+00;AF1=0.5;AC1=1;DP4=17,13,4,2;MQ=57;FQ=65;PV4=1,0.29,4.1e-35,1	GT:PL:GQ	0/1:92,0,255:95
KF434636.1	518	.	C	A	58	.	DP=36;VDB=6.200776e-03;RPB=2.313396e+00;AF1=0.5;AC1=1;DP4=17,13,4,2;MQ=57;FQ=61;PV4=1,0.062,4.1e-35,1	GT:PL:GQ	0/1:88,0,255:91
KF434636.1	750	.	G	A	23	.	DP=32;VDB=6.432100e-02;RPB=-1.401298e+00;AF1=0.5;AC1=1;DP4=13,14,1,4;MQ=57;FQ=26;PV4=0.35,1,4.4e-30,0.37	GT:PL:GQ	0/1:53,0,255:56
KF434636.1	771	.	G	A	37	.	DP=27;VDB=6.757191e-02;RPB=1.279585e+00;AF1=0.5;AC1=1;DP4=9,13,1,4;MQ=56;FQ=40;PV4=0.62,1,3.7e-25,1	GT:PL:GQ	0/1:67,0,255:70
KF434636.1	780	.	A	G	27	.	DP=28;VDB=6.432100e-02;RPB=1.979505e+00;AF1=0.5;AC1=1;DP4=11,12,1,4;MQ=56;FQ=30;PV4=0.36,0.17,3.9e-26,0.16	GT:PL:GQ	0/1:57,0,255:60
KF434636.1	933	.	A	G	18.1	.	DP=40;VDB=8.965747e-02;RPB=-3.680630e-01;AF1=0.5;AC1=1;DP4=17,18,1,4;MQ=58;FQ=21;PV4=0.36,1,4.8e-37,1	GT:PL:GQ	0/1:48,0,255:51
KF434636.1	936	.	A	G	67	.	DP=41;VDB=1.065693e-01;RPB=-1.152782e+00;AF1=0.5;AC1=1;DP4=10,22,5,2;MQ=58;FQ=70;PV4=0.085,0.049,1,1	GT:PL:GQ	0/1:97,0,255:99
KF434636.1	1080	.	T	C	24	.	DP=32;VDB=3.984350e-03;RPB=-3.190896e-01;AF1=0.5;AC1=1;DP4=17,8,7,0;MQ=55;FQ=27;PV4=0.15,1,4.4e-46,1	GT:PL:GQ	0/1:54,0,255:57
KF434636.1	1083	.	T	C	16.1	.	DP=35;VDB=3.116562e-02;RPB=1.443376e-01;AF1=0.5;AC1=1;DP4=20,8,7,0;MQ=55;FQ=19.1;PV4=0.17,1,1.1e-50,1	GT:PL:GQ	0/1:46,0,255:49
KF434636.1	1107	.	C	T	11.3	.	DP=30;VDB=1.999423e-02;RPB=-3.895407e-01;AF1=0.5;AC1=1;DP4=23,2,2,3;MQ=56;FQ=14.2;PV4=0.022,0.13,2.8e-42,0.0015	GT:PL:GQ	0/1:41,0,229:43
KF434636.1	1122	.	G	A	143	.	DP=48;VDB=1.830144e-01;RPB=-3.082644e+00;AF1=0.5;AC1=1;DP4=30,1,12,5;MQ=52;FQ=146;PV4=0.017,0.0028,6.4e-52,1	GT:PL:GQ	0/1:173,0,210:99
KF434636.1	1149	.	T	C	202	.	DP=48;VDB=1.769546e-01;RPB=2.119383e+00;AF1=0.5;AC1=1;DP4=26,1,12,8;MQ=51;FQ=180;PV4=0.0026,0.45,2.2e-50,1	GT:PL:GQ	0/1:232,0,207:99
KF434636.1	1152	.	C	T	183	.	DP=49;VDB=4.635445e-02;RPB=2.540532e+00;AF1=0.5;AC1=1;DP4=29,2,13,5;MQ=52;FQ=186;PV4=0.084,1,1.3e-57,1	GT:PL:GQ	0/1:213,0,237:99
KF434636.1	1165	.	A	G	123	.	DP=53;VDB=1.105741e-03;RPB=4.543465e+00;AF1=0.5;AC1=1;DP4=29,10,9,4;MQ=54;FQ=126;PV4=0.73,0.48,3.5e-27,0.0042	GT:PL:GQ	0/1:153,0,255:99
KF434636.1	1191	.	C	T	46	.	DP=65;VDB=1.286459e-01;RPB=-2.651650e-01;AF1=0.5;AC1=1;DP4=27,27,3,6;MQ=59;FQ=49;PV4=0.48,0.23,4.5e-09,1	GT:PL:GQ	0/1:76,0,255:79
KF434636.1	1718	.	G	A	225	.	DP=73;VDB=7.209863e-04;RPB=2.772599e+00;AF1=0.5;AC1=1;DP4=5,23,10,30;MQ=60;FQ=225;PV4=0.56,0.084,0.014,1	GT:PL:GQ	0/1:255,0,255:99
KF434636.1	2025	.	T	C	28	.	DP=24;VDB=5.619835e-02;RPB=-7.358668e-01;AF1=0.5;AC1=1;DP4=17,3,4,0;MQ=58;FQ=31;PV4=1,1,6.7e-11,0.4	GT:PL:GQ	0/1:58,0,255:61
KF434636.1	2055	.	T	C	56	.	DP=46;VDB=9.351335e-02;RPB=7.985665e-01;AF1=0.5;AC1=1;DP4=18,20,4,3;MQ=59;FQ=59;PV4=0.7,0.017,7.2e-07,0.49	GT:PL:GQ	0/1:86,0,255:89
KF434636.1	2097	.	T	C	23	.	DP=30;VDB=6.845168e-02;RPB=2.135311e-01;AF1=0.5;AC1=1;DP4=10,16,3,1;MQ=59;FQ=26;PV4=0.29,1,1.9e-05,1	GT:PL:GQ	0/1:53,0,255:56
KF434636.1	2430	.	T	G	225	.	DP=72;VDB=8.466265e-04;RPB=-8.480837e-01;AF1=0.5;AC1=1;DP4=30,12,7,22;MQ=53;FQ=225;PV4=0.00011,0.37,1.3e-17,1	GT:PL:GQ	0/1:255,0,255:99
KF434636.1	2433	.	A	G	225	.	DP=74;VDB=8.466265e-04;RPB=-3.764728e-01;AF1=0.5;AC1=1;DP4=32,13,7,22;MQ=54;FQ=225;PV4=0.00011,0.42,1.3e-18,1	GT:PL:GQ	0/1:255,0,255:99
KF434636.1	2475	.	G	T	225	.	DP=91;VDB=1.698507e-08;RPB=4.371534e+00;AF1=0.5;AC1=1;DP4=39,18,15,10;MQ=57;FQ=225;PV4=0.46,1,2.2e-15,1	GT:PL:GQ	0/1:255,0,255:99
KF434636.1	2595	.	G	A	225	.	DP=40;VDB=6.552409e-02;RPB=-9.963514e-01;AF1=0.5;AC1=1;DP4=11,10,11,5;MQ=60;FQ=225;PV4=0.5,0.42,0.13,1	GT:PL:GQ	0/1:255,0,255:99
KF434636.1	4626	.	G	A	7.8	.	DP=79;VDB=7.997696e-02;RPB=-3.351882e+00;AF1=0.5;AC1=1;DP4=53,12,9,4;MQ=57;FQ=10.4;PV4=0.45,0.0031,9.8e-36,0.083	GT:PL:GQ	0/1:37,0,255:39
KF434636.1	4793	.	T	A	89	.	DP=130;VDB=1.693097e-07;RPB=-6.152085e+00;AF1=0.5;AC1=1;DP4=74,30,19,6;MQ=56;FQ=92;PV4=0.8,0.03,7.2e-74,0.0088	GT:PL:GQ	0/1:119,0,255:99
KF434636.1	4808	.	C	T	198	.	DP=97;VDB=1.942852e-07;RPB=-4.029580e+00;AF1=0.5;AC1=1;DP4=43,24,23,6;MQ=54;FQ=201;PV4=0.16,1,1.5e-64,1	GT:PL:GQ	0/1:228,0,255:99
KF434636.1	4832	.	T	A	6.98	.	DP=56;VDB=8.276898e-03;RPB=3.636259e+00;AF1=0.4999;AC1=1;DP4=26,15,6,3;MQ=56;FQ=9.53;PV4=1,1.7e-09,7.3e-62,0.068	GT:PL:GQ	0/1:36,0,255:37
KF434636.1	5618	.	T	A	225	.	DP=167;VDB=2.487192e-03;RPB=-3.256219e+00;AF1=0.5;AC1=1;DP4=81,11,57,10;MQ=51;FQ=225;PV4=0.64,0.058,3.7e-99,1	GT:PL:GQ	0/1:255,0,255:99
KF434636.1	5624	.	T	C	225	.	DP=203;VDB=2.033246e-06;RPB=-3.852937e-01;AF1=0.5;AC1=1;DP4=79,30,61,13;MQ=51;FQ=225;PV4=0.16,1,5.9e-69,1	GT:PL:GQ	0/1:255,0,255:99
KF434636.1	5637	.	A	G	225	.	DP=316;VDB=1.966359e-05;RPB=3.983435e-01;AF1=0.5;AC1=1;DP4=65,90,52,90;MQ=52;FQ=225;PV4=0.41,1,1.8e-26,1	GT:PL:GQ	0/1:255,0,255:99
KF434636.1	5664	.	G	A	225	.	DP=351;VDB=1.813742e-05;RPB=3.719537e+00;AF1=0.5;AC1=1;DP4=57,115,49,119;MQ=54;FQ=225;PV4=0.48,0.0082,2.5e-20,1	GT:PL:GQ	0/1:255,0,255:99
KF434636.1	5691	.	A	G	225	.	DP=186;VDB=2.809267e-03;RPB=1.280446e-01;AF1=0.5;AC1=1;DP4=31,59,33,59;MQ=50;FQ=225;PV4=0.88,1,1.4e-83,1	GT:PL:GQ	0/1:255,0,255:99
KF434636.1	5697	.	A	T	225	.	DP=202;VDB=1.784546e-01;RPB=2.942723e+00;AF1=0.5;AC1=1;DP4=35,79,27,59;MQ=51;FQ=225;PV4=1,1,7.4e-86,1	GT:PL:GQ	0/1:255,0,255:99
KF434636.1	5844	.	C	T	225	.	DP=230;VDB=4.506300e-01;RPB=-5.459961e+00;AF1=0.5;AC1=1;DP4=71,66,32,61;MQ=56;FQ=225;PV4=0.01,2e-10,2.4e-31,0.058	GT:PL:GQ	0/1:255,0,255:99
KF434636.1	5847	.	T	C	225	.	DP=288;VDB=4.709512e-01;RPB=-3.023613e+00;AF1=0.5;AC1=1;DP4=58,77,32,61;MQ=56;FQ=225;PV4=0.22,4.4e-06,5.8e-31,1	GT:PL:GQ	0/1:255,0,255:99
KF434636.1	5892	.	A	C	225	.	DP=356;VDB=8.436147e-02;RPB=9.155906e+00;AF1=0.5;AC1=1;DP4=36,147,47,108;MQ=57;FQ=225;PV4=0.031,1,6.2e-31,1	GT:PL:GQ	0/1:255,0,255:99
KF434636.1	5906	.	A	T	93	.	DP=295;VDB=1.143811e-13;RPB=9.270703e+00;AF1=0.5;AC1=1;DP4=36,179,6,60;MQ=57;FQ=96;PV4=0.17,1,1.4e-135,0.42	GT:PL:GQ	0/1:123,0,255:99
KF434636.1	5976	.	C	T	222	.	DP=81;VDB=5.488656e-09;RPB=-5.927103e+00;AF1=0.5;AC1=1;DP4=34,13,23,9;MQ=52;FQ=223;PV4=1,0.0049,3.4e-58,0.11	GT:PL:GQ	0/1:252,0,255:99
KF434636.1	5988	.	A	G	225	.	DP=122;VDB=3.765163e-02;RPB=-4.392739e-01;AF1=0.5;AC1=1;DP4=31,27,46,10;MQ=49;FQ=225;PV4=0.0013,1,1.4e-83,1	GT:PL:GQ	0/1:255,0,255:99
KF434636.1	6012	.	T	C	225	.	DP=193;VDB=1.501350e-07;RPB=2.881336e+00;AF1=0.5;AC1=1;DP4=58,27,82,12;MQ=46;FQ=225;PV4=0.0034,0.0025,5.4e-72,0.27	GT:PL:GQ	0/1:255,0,255:99
KF434636.1	6018	.	T	A	225	.	DP=182;VDB=1.778740e-01;RPB=1.024681e+00;AF1=0.5;AC1=1;DP4=49,24,92,9;MQ=47;FQ=225;PV4=0.00013,0.0038,3e-104,1	GT:PL:GQ	0/1:255,0,255:99
KF434636.1	6025	.	T	C	225	.	DP=214;VDB=8.215471e-02;RPB=-8.932386e-01;AF1=0.5;AC1=1;DP4=70,29,81,9;MQ=49;FQ=225;PV4=0.001,0.087,2.9e-48,1	GT:PL:GQ	0/1:255,0,255:99
KF434636.1	6048	.	C	T	225	.	DP=257;VDB=3.782168e-01;RPB=-5.862525e-01;AF1=0.5;AC1=1;DP4=58,24,113,37;MQ=54;FQ=225;PV4=0.53,0.13,1.7e-16,1	GT:PL:GQ	0/1:255,0,255:99
KF434636.1	6081	.	A	G	225	.	DP=180;VDB=1.319823e-03;RPB=5.860046e+00;AF1=0.5;AC1=1;DP4=62,24,39,40;MQ=53;FQ=225;PV4=0.0039,1,5.4e-46,1	GT:PL:GQ	0/1:255,0,255:99
KF434636.1	6090	.	C	T	222	.	DP=157;VDB=7.751180e-06;RPB=4.082403e+00;AF1=0.5;AC1=1;DP4=63,33,30,16;MQ=55;FQ=223;PV4=1,0.033,1.1e-72,0.083	GT:PL:GQ	0/1:252,0,255:99
KF434636.1	6093	.	G	A	142	.	DP=135;VDB=1.155008e-06;RPB=5.445649e+00;AF1=0.5;AC1=1;DP4=68,35,20,12;MQ=55;FQ=145;PV4=0.83,9.6e-05,1.8e-31,0.0029	GT:PL:GQ	0/1:172,0,255:99
KF434636.1	6102	.	A	T	51	.	DP=99;VDB=3.233300e-02;RPB=-1.739194e+00;AF1=0.5;AC1=1;DP4=58,20,9,6;MQ=57;FQ=54;PV4=0.35,3.7e-05,1.6e-35,0.00026	GT:PL:GQ	0/1:81,0,255:84
KF434636.1	6106	.	T	C	30	.	DP=89;VDB=5.985332e-02;RPB=-3.837994e+00;AF1=0.5;AC1=1;DP4=57,20,8,4;MQ=58;FQ=33;PV4=0.73,0.33,5.2e-25,0.13	GT:PL:GQ	0/1:60,0,255:63
KF434636.1	6114	.	A	T	93	.	DP=121;VDB=2.456069e-02;RPB=-3.127968e+00;AF1=0.5;AC1=1;DP4=58,20,20,4;MQ=56;FQ=96;PV4=0.42,0.0028,2.2e-31,0.13	GT:PL:GQ	0/1:123,0,255:99
KF434636.1	6141	.	G	A	225	.	DP=459;VDB=1.825329e-06;RPB=4.110476e-01;AF1=0.5;AC1=1;DP4=91,91,116,155;MQ=53;FQ=225;PV4=0.15,0.0048,1.4e-20,1	GT:PL:GQ	0/1:255,0,255:99
KF434636.1	6145	.	T	C	225	.	DP=508;VDB=3.105805e-01;RPB=1.661655e+00;AF1=0.5;AC1=1;DP4=105,88,147,156;MQ=54;FQ=225;PV4=0.23,0.023,5.9e-25,1	GT:PL:GQ	0/1:255,0,255:99
KF434636.1	6183	.	C	T	225	.	DP=489;VDB=5.234845e-01;RPB=8.128967e-01;AF1=0.5;AC1=1;DP4=179,13,265,21;MQ=54;FQ=225;PV4=0.86,0.027,1.6e-36,0.46	GT:PL:GQ	0/1:255,0,255:99
KF434636.1	6276	.	C	A	112	.	DP=311;VDB=2.616966e-30;RPB=-7.131717e+00;AF1=0.5;AC1=1;DP4=38,186,10,77;MQ=54;FQ=115;PV4=0.29,1,6.2e-190,0.037	GT:PL:GQ	0/1:142,0,255:99
KF434636.1	6279	.	A	G	115	.	DP=313;VDB=2.616966e-30;RPB=-6.434912e+00;AF1=0.5;AC1=1;DP4=39,185,10,77;MQ=54;FQ=118;PV4=0.23,1,3.8e-171,1	GT:PL:GQ	0/1:145,0,255:99
KF434636.1	6282	.	A	G	155	.	DP=327;VDB=4.519032e-10;RPB=-6.091542e+00;AF1=0.5;AC1=1;DP4=33,186,19,77;MQ=54;FQ=158;PV4=0.32,1,4.4e-159,1	GT:PL:GQ	0/1:185,0,255:99
KF434636.1	6318	.	G	A	225	.	DP=270;VDB=5.198808e-01;RPB=1.530285e+00;AF1=0.5;AC1=1;DP4=30,128,26,79;MQ=53;FQ=225;PV4=0.28,1,9.3e-52,1	GT:PL:GQ	0/1:255,0,255:99
KF434636.1	6330	.	A	G	225	.	DP=195;VDB=3.452524e-18;RPB=3.085391e+00;AF1=0.5;AC1=1;DP4=23,84,13,63;MQ=52;FQ=225;PV4=0.57,0.24,4.8e-84,0.066	GT:PL:GQ	0/1:255,0,255:99
KF434636.1	6339	.	G	C	225	.	DP=188;VDB=3.824930e-01;RPB=3.142221e+00;AF1=0.5;AC1=1;DP4=21,91,12,58;MQ=52;FQ=225;PV4=0.85,1,1.7e-58,1	GT:PL:GQ	0/1:255,0,255:99
KF434636.1	6422	.	T	A	189	.	DP=129;VDB=1.993901e-09;RPB=3.671155e+00;AF1=0.5;AC1=1;DP4=1,57,1,68;MQ=59;FQ=180;PV4=1,0.37,0.0053,0.25	GT:PL:GQ	0/1:219,0,207:99
KF434636.1	6433	.	C	A	131	.	DP=28;VDB=3.725918e-02;RPB=-8.660254e-02;AF1=0.5;AC1=1;DP4=1,11,1,11;MQ=56;FQ=134;PV4=1,0.18,0.00012,0.29	GT:PL:GQ	0/1:161,0,178:99
##fileformat=VCFv4.1
##samtoolsVersion=0.1.19-96b5f2294a
##reference=file://KF434636.1.fasta
##contig=<ID=gi|607346557|gb|KF434636.1|,length=6496>
##INFO=<ID=DP,Number=1,Type=Integer,Description="Raw read depth">
##INFO=<ID=DP4,Number=4,Type=Integer,Description="# high-quality ref-forward bases, ref-reverse, alt-forward and alt-reverse bases">
##INFO=<ID=MQ,Number=1,Type=Integer,Description="Root-mean-square mapping quality of covering reads">
##INFO=<ID=FQ,Number=1,Type=Float,Description="Phred probability of all samples being the same">
##INFO=<ID=AF1,Number=1,Type=Float,Description="Max-likelihood estimate of the first ALT allele frequency (assuming HWE)">
##INFO=<ID=AC1,Number=1,Type=Float,Description="Max-likelihood estimate of the first ALT allele count (no HWE assumption)">
##INFO=<ID=AN,Number=1,Type=Integer,Description="Total number of alleles in called genotypes">
##INFO=<ID=IS,Number=2,Type=Float,Description="Maximum number of reads supporting an indel and fraction of indel reads">
##INFO=<ID=AC,Number=A,Type=Integer,Description="Allele count in genotypes for each ALT allele, in the same order as listed">
##INFO=<ID=G3,Number=3,Type=Float,Description="ML estimate of genotype frequencies">
##INFO=<ID=HWE,Number=1,Type=Float,Description="Chi^2 based HWE test P-value based on G3">
##INFO=<ID=CLR,Number=1,Type=Integer,Description="Log ratio of genotype likelihoods with and without the constraint">
##INFO=<ID=UGT,Number=1,Type=String,Description="The most probable unconstrained genotype configuration in the trio">
##INFO=<ID=CGT,Number=1,Type=String,Description="The most probable constrained genotype configuration in the trio">
##INFO=<ID=PV4,Number=4,Type=Float,Description="P-values for strand bias, baseQ bias, mapQ bias and tail distance bias">
##INFO=<ID=INDEL,Number=0,Type=Flag,Description="Indicates that the variant is an INDEL.">
##INFO=<ID=PC2,Number=2,Type=Integer,Description="Phred probability of the nonRef allele frequency in group1 samples being larger (,smaller) than in group2.">
##INFO=<ID=PCHI2,Number=1,Type=Float,Description="Posterior weighted chi^2 P-value for testing the association between group1 and group2 samples.">
##INFO=<ID=QCHI2,Number=1,Type=Integer,Description="Phred scaled PCHI2.">
##INFO=<ID=PR,Number=1,Type=Integer,Description="# permutations yielding a smaller PCHI2.">
##INFO=<ID=QBD,Number=1,Type=Float,Description="Quality by Depth: QUAL/#reads">
##INFO=<ID=RPB,Number=1,Type=Float,Description="Read Position Bias">
##INFO=<ID=MDV,Number=1,Type=Integer,Description="Maximum number of high-quality nonRef reads in samples">
##INFO=<ID=VDB,Number=1,Type=Float,Description="Variant Distance Bias (v2) for filtering splice-site artefacts in RNA-seq data. Note: this version may be broken.">
##FORMAT=<ID=GT,Number=1,Type=String,Description="Genotype">
##FORMAT=<ID=GQ,Number=1,Type=Integer,Description="Genotype Quality">
##FORMAT=<ID=GL,Number=3,Type=Float,Description="Likelihoods for RR,RA,AA genotypes (R=ref,A=alt)">
##FORMAT=<ID=DP,Number=1,Type=Integer,Description="# high-quality bases">
##FORMAT=<ID=DV,Number=1,Type=Integer,Description="# high-quality non-reference bases">
##FORMAT=<ID=SP,Number=1,Type=Integer,Description="Phred-scaled strand bias P-value">
##FORMAT=<ID=PL,Number=G,Type=Integer,Description="List of Phred-scaled genotype likelihoods">
##INFO=<ID=PR,Number=1,Type=Integer,Description="# permutations yielding a smaller PCHI2.">
