# Supplementary material for: Integrated analyses using RNA-Seq data reveal viral genomes, single nucleotide variations, the phylogenetic relationship, and recombination for Apple stem grooving virus
Source: BMC Genomics. 2016 Aug 9;17:579. doi: 10.1186/s12864-016-2994-6 (PMC4977635; doi:10.1186/s12864-016-2994-6)
Supplement: Additional file 7: — Summary of de novo transcriptome assembly from the pear mRNA data. (XLSX 7 kb) [file 12864_2016_2994_MOESM7_ESM.xlsx]

## Sheet: Additional file 7
Additional file 7. Summary of de novo transcriptome assembly from the pear mRNA data.
Total trinity genes	33853
Total trinity transcripts	33858
Percent GC	45.08
Contig N50	727
Median contig length	390.5
Average contig	573.9
Total assembled bases	19430972
