# Supplementary material for: Integrated analyses using RNA-Seq data reveal viral genomes, single nucleotide variations, the phylogenetic relationship, and recombination for Apple stem grooving virus
Source: BMC Genomics. 2016 Aug 9;17:579. doi: 10.1186/s12864-016-2994-6 (PMC4977635; doi:10.1186/s12864-016-2994-6)
Supplement: Additional file 8: — Blast result to identify ASGV-associated contigs from ASGV-infected pear mRNA-Seq data. (XLSX 8 kb) [file 12864_2016_2994_MOESM8_ESM.xlsx]

## Sheet: Additional file 8
Additional file 8. Blast result to identify ASGV-associated contigs from ASGV-infected pear mRNA-Seq data.
Query id	Subject ids	Identity (%)	Alignment length	Mismatches	Gap opens	Query start	Query end	Subject start	Subject end	Evalue	Bit score
TR4963|c0_g1_i1	NC_001749.2	89.91	228	23	0	1	228	4676	4903	7e-79	294
TR6311|c0_g1_i1	NC_001749.2	89.61	231	24	0	15	245	3516	3746	8e-79	294
TR7143|c0_g1_i1	NC_001749.2	83.37	6513	1032	42	8	6495	6495	9	0	5980
TR7197|c0_g1_i1	NC_001749.2	88.93	497	55	0	1	497	4901	5397	1e-174	614
TR15598|c0_g1_i1	NC_001749.2	91.41	384	33	0	1	384	4266	3883	1e-148	527
TR17344|c0_g1_i1	NC_001749.2	89.84	256	26	0	1	256	5722	5977	2e-89	329
TR18718|c0_g1_i1	NC_001749.2	88.34	283	33	0	1	283	4527	4245	1e-92	340
TR25054|c0_g1_i1	NC_001749.2	89.19	222	24	0	1	222	2342	2563	7e-74	278
TR28424|c0_g1_i1	NC_001749.2	88.71	248	28	0	1	248	2880	3127	1e-81	303
