# Supplementary material for: Integrated analyses using RNA-Seq data reveal viral genomes, single nucleotide variations, the phylogenetic relationship, and recombination for Apple stem grooving virus
Source: BMC Genomics. 2016 Aug 9;17:579. doi: 10.1186/s12864-016-2994-6 (PMC4977635; doi:10.1186/s12864-016-2994-6)
Supplement: Additional file 9: — SNVs of ASGV isolate Cuiguan in ASGV-infected sample. (XLSX 13 kb) [file 12864_2016_2994_MOESM9_ESM.xlsx]

## Sheet: Additional file 9
Additional file 9. Single nucleotide variations of ASGV isolate Cuiguan in the ASGV-infected sample.
#CHROM	POS	ID	REF	ALT	QUAL	FILTER	INFO	FORMAT	SRR1269627_ASGV_pear-sorted.bam
KR185346	199	.	G	A	212	.	DP=120;VDB=2.211732e-03;RPB=2.323177e+00;AF1=0.5;AC1=1;DP4=41,38,22,11;MQ=47;FQ=215;PV4=0.21,0.12,3.7e-39,0.41	GT:PL:GQ	0/1:242,0,255:99
KR185346	295	.	C	T	49	.	DP=69;VDB=8.276726e-02;RPB=-1.065890e+00;AF1=0.5;AC1=1;DP4=23,34,2,9;MQ=48;FQ=52;PV4=0.19,0.026,1.3e-15,1	GT:PL:GQ	0/1:79,0,255:82
KR185346	370	.	C	T	19.1	.	DP=89;VDB=9.993365e-03;RPB=9.423386e-01;AF1=0.5;AC1=1;DP4=32,40,6,4;MQ=48;FQ=22;PV4=0.5,1,8.6e-15,1	GT:PL:GQ	0/1:49,0,255:52
KR185346	457	.	T	C	4.77	.	DP=49;VDB=5.255170e-02;RPB=-1.115759e-01;AF1=0.4999;AC1=1;DP4=37,4,3,3;MQ=49;FQ=6.99;PV4=0.035,0.0018,1.8e-11,1	GT:PL:GQ	0/1:33,0,255:33
KR185346	538	.	T	C	3.01	.	DP=163;VDB=1.307306e-02;RPB=2.187487e+00;AF1=0.4997;AC1=1;DP4=54,76,18,5;MQ=47;FQ=4.77;PV4=0.0013,1,1.1e-25,1	GT:PL:GQ	0/1:30,0,255:28
KR185346	673	.	A	G	88	.	DP=82;VDB=7.171006e-02;RPB=8.040552e-01;AF1=0.5;AC1=1;DP4=50,16,8,6;MQ=47;FQ=91;PV4=0.19,0.099,1.4e-13,1	GT:PL:GQ	0/1:118,0,255:99
KR185346	904	.	C	T	172	.	DP=100;VDB=4.611909e-02;RPB=-1.213677e+00;AF1=0.5;AC1=1;DP4=36,30,13,10;MQ=47;FQ=175;PV4=1,0.00067,2e-25,1	GT:PL:GQ	0/1:202,0,255:99
KR185346	979	.	T	C	225	.	DP=145;VDB=5.761362e-04;RPB=-1.684786e+00;AF1=0.5;AC1=1;DP4=28,63,11,36;MQ=46;FQ=225;PV4=0.43,0.0017,5.8e-55,0.45	GT:PL:GQ	0/1:255,0,255:99
KR185346	1294	.	C	T	138	.	DP=86;VDB=9.776964e-02;RPB=2.928222e-01;AF1=0.5;AC1=1;DP4=35,30,11,7;MQ=46;FQ=141;PV4=0.79,1,6.5e-18,0.47	GT:PL:GQ	0/1:168,0,255:99
KR185346	1518	.	T	C	114	.	DP=145;VDB=8.970156e-06;RPB=-1.869046e+00;AF1=0.5;AC1=1;DP4=84,19,16,8;MQ=48;FQ=117;PV4=0.16,0.22,7.5e-31,1	GT:PL:GQ	0/1:144,0,255:99
KR185346	1765	.	G	A	87	.	DP=154;VDB=4.966616e-03;RPB=-2.028193e+00;AF1=0.5;AC1=1;DP4=62,60,20,8;MQ=47;FQ=90;PV4=0.059,1,4.4e-24,1	GT:PL:GQ	0/1:117,0,255:99
KR185346	1852	.	C	T	225	.	DP=143;VDB=1.494661e-03;RPB=-7.955564e-01;AF1=0.5;AC1=1;DP4=43,53,25,21;MQ=46;FQ=225;PV4=0.37,0.073,1.7e-56,1	GT:PL:GQ	0/1:255,0,255:99
KR185346	1939	.	A	G	154	.	DP=220;VDB=1.241222e-02;RPB=1.369385e+00;AF1=0.5;AC1=1;DP4=79,80,22,36;MQ=47;FQ=157;PV4=0.17,0.0028,2.8e-69,0.4	GT:PL:GQ	0/1:184,0,255:99
KR185346	2177	.	C	T	210	.	DP=207;VDB=7.106221e-06;RPB=-1.905816e-01;AF1=0.5;AC1=1;DP4=86,57,29,30;MQ=47;FQ=213;PV4=0.16,3.5e-09,1.4e-78,0.13	GT:PL:GQ	0/1:240,0,255:99
KR185346	2352	.	C	T	99	.	DP=144;VDB=3.366277e-02;RPB=2.182348e+00;AF1=0.5;AC1=1;DP4=43,72,8,18;MQ=48;FQ=102;PV4=0.65,5.4e-06,3e-47,0.3	GT:PL:GQ	0/1:129,0,255:99
KR185346	2431	.	T	C	212	.	DP=93;VDB=2.715748e-03;RPB=2.284921e+00;AF1=0.5;AC1=1;DP4=41,25,9,17;MQ=47;FQ=215;PV4=0.021,0.0067,1.5e-46,1	GT:PL:GQ	0/1:242,0,255:99
KR185346	2869	.	A	G	80	.	DP=156;VDB=2.034593e-04;RPB=9.252020e-01;AF1=0.5;AC1=1;DP4=62,45,8,16;MQ=48;FQ=83;PV4=0.041,0.14,5.8e-37,1	GT:PL:GQ	0/1:110,0,255:99
KR185346	3044	.	C	T	220	.	DP=125;VDB=6.623058e-02;RPB=1.830268e+00;AF1=0.5;AC1=1;DP4=40,40,18,16;MQ=47;FQ=222;PV4=0.84,0.44,5.1e-62,1	GT:PL:GQ	0/1:250,0,255:99
KR185346	3148	.	T	C	118	.	DP=155;VDB=2.104435e-05;RPB=2.083745e+00;AF1=0.5;AC1=1;DP4=66,54,14,16;MQ=47;FQ=121;PV4=0.42,0.48,5.3e-34,1	GT:PL:GQ	0/1:148,0,255:99
KR185346	3209	.	A	G	155	.	DP=223;VDB=3.253246e-02;RPB=3.707653e+00;AF1=0.5;AC1=1;DP4=100,50,31,20;MQ=46;FQ=158;PV4=0.5,1,1.2e-42,1	GT:PL:GQ	0/1:185,0,255:99
KR185346	3397	.	A	G	101	.	DP=232;VDB=3.959371e-07;RPB=1.818456e+00;AF1=0.5;AC1=1;DP4=108,58,34,16;MQ=47;FQ=104;PV4=0.74,1,1.9e-72,1	GT:PL:GQ	0/1:131,0,255:99
KR185346	3460	.	G	A	15.1	.	DP=224;VDB=7.450490e-05;RPB=-2.877401e-01;AF1=0.5;AC1=1;DP4=88,96,18,18;MQ=48;FQ=18.1;PV4=0.86,0.32,1.1e-63,1	GT:PL:GQ	0/1:45,0,255:48
KR185346	3598	.	G	A	225	.	DP=189;VDB=4.419785e-05;RPB=-8.006327e-01;AF1=0.5;AC1=1;DP4=61,61,32,28;MQ=46;FQ=225;PV4=0.75,0.06,8.4e-75,1	GT:PL:GQ	0/1:255,0,255:99
KR185346	3715	.	C	T	118	.	DP=169;VDB=7.584477e-04;RPB=2.218176e+00;AF1=0.5;AC1=1;DP4=88,42,21,14;MQ=48;FQ=121;PV4=0.42,0.00015,6.1e-51,0.5	GT:PL:GQ	0/1:148,0,255:99
KR185346	3799	.	A	G	225	.	DP=229;VDB=7.746335e-07;RPB=1.602888e+00;AF1=0.5;AC1=1;DP4=58,34,83,29;MQ=44;FQ=225;PV4=0.096,0.00017,6.9e-86,1	GT:PL:GQ	0/1:255,0,255:99
KR185346	3847	.	C	T	121	.	DP=217;VDB=7.395210e-04;RPB=1.182229e-01;AF1=0.5;AC1=1;DP4=100,56,47,7;MQ=47;FQ=124;PV4=0.0017,3.1e-12,3.4e-69,0.27	GT:PL:GQ	0/1:151,0,255:99
KR185346	3883	.	G	A	225	.	DP=211;VDB=2.394675e-02;RPB=2.079616e+00;AF1=0.5;AC1=1;DP4=65,57,27,34;MQ=46;FQ=225;PV4=0.27,0.00087,1.8e-82,1	GT:PL:GQ	0/1:255,0,255:99
KR185346	3931	.	G	A	67	.	DP=249;VDB=9.249109e-06;RPB=-1.752966e+00;AF1=0.5;AC1=1;DP4=82,100,22,23;MQ=47;FQ=70;PV4=0.74,1,1.9e-47,1	GT:PL:GQ	0/1:97,0,255:99
##fileformat=VCFv4.1												10
##samtoolsVersion=0.1.19-96b5f2294a												6
##reference=file://ASGV_pear.fasta												6
##contig=<ID=Apple,length=6488>												6
##INFO=<ID=DP,Number=1,Type=Integer,Description="Raw read depth">
##INFO=<ID=DP4,Number=4,Type=Integer,Description="# high-quality ref-forward bases, ref-reverse, alt-forward and alt-reverse bases">
##INFO=<ID=MQ,Number=1,Type=Integer,Description="Root-mean-square mapping quality of covering reads">
##INFO=<ID=FQ,Number=1,Type=Float,Description="Phred probability of all samples being the same">
##INFO=<ID=AF1,Number=1,Type=Float,Description="Max-likelihood estimate of the first ALT allele frequency (assuming HWE)">
##INFO=<ID=AC1,Number=1,Type=Float,Description="Max-likelihood estimate of the first ALT allele count (no HWE assumption)">
##INFO=<ID=AN,Number=1,Type=Integer,Description="Total number of alleles in called genotypes">
##INFO=<ID=IS,Number=2,Type=Float,Description="Maximum number of reads supporting an indel and fraction of indel reads">
##INFO=<ID=AC,Number=A,Type=Integer,Description="Allele count in genotypes for each ALT allele, in the same order as listed">
##INFO=<ID=G3,Number=3,Type=Float,Description="ML estimate of genotype frequencies">
##INFO=<ID=HWE,Number=1,Type=Float,Description="Chi^2 based HWE test P-value based on G3">
##INFO=<ID=CLR,Number=1,Type=Integer,Description="Log ratio of genotype likelihoods with and without the constraint">
##INFO=<ID=UGT,Number=1,Type=String,Description="The most probable unconstrained genotype configuration in the trio">
##INFO=<ID=CGT,Number=1,Type=String,Description="The most probable constrained genotype configuration in the trio">
##INFO=<ID=PV4,Number=4,Type=Float,Description="P-values for strand bias, baseQ bias, mapQ bias and tail distance bias">
##INFO=<ID=INDEL,Number=0,Type=Flag,Description="Indicates that the variant is an INDEL.">
##INFO=<ID=PC2,Number=2,Type=Integer,Description="Phred probability of the nonRef allele frequency in group1 samples being larger (,smaller) than in group2.">
##INFO=<ID=PCHI2,Number=1,Type=Float,Description="Posterior weighted chi^2 P-value for testing the association between group1 and group2 samples.">
##INFO=<ID=QCHI2,Number=1,Type=Integer,Description="Phred scaled PCHI2.">
##INFO=<ID=PR,Number=1,Type=Integer,Description="# permutations yielding a smaller PCHI2.">
##INFO=<ID=QBD,Number=1,Type=Float,Description="Quality by Depth: QUAL/#reads">
##INFO=<ID=RPB,Number=1,Type=Float,Description="Read Position Bias">
##INFO=<ID=MDV,Number=1,Type=Integer,Description="Maximum number of high-quality nonRef reads in samples">
##INFO=<ID=VDB,Number=1,Type=Float,Description="Variant Distance Bias (v2) for filtering splice-site artefacts in RNA-seq data. Note: this version may be broken.">
##FORMAT=<ID=GT,Number=1,Type=String,Description="Genotype">
##FORMAT=<ID=GQ,Number=1,Type=Integer,Description="Genotype Quality">
##FORMAT=<ID=GL,Number=3,Type=Float,Description="Likelihoods for RR,RA,AA genotypes (R=ref,A=alt)">
##FORMAT=<ID=DP,Number=1,Type=Integer,Description="# high-quality bases">
##FORMAT=<ID=DV,Number=1,Type=Integer,Description="# high-quality non-reference bases">
##FORMAT=<ID=SP,Number=1,Type=Integer,Description="Phred-scaled strand bias P-value">
##FORMAT=<ID=PL,Number=G,Type=Integer,Description="List of Phred-scaled genotype likelihoods">
##INFO=<ID=PR,Number=1,Type=Integer,Description="# permutations yielding a smaller PCHI2.">
