# Supplementary material for: Integrated analyses using RNA-Seq data reveal viral genomes, single nucleotide variations, the phylogenetic relationship, and recombination for Apple stem grooving virus
Source: BMC Genomics. 2016 Aug 9;17:579. doi: 10.1186/s12864-016-2994-6 (PMC4977635; doi:10.1186/s12864-016-2994-6)
Supplement: Additional file 10: — Detailed information of complete genome sequences for ASGV and CTLV isolates used for phylogenetic and recombination analyses. (XLSX 10 kb) [file 12864_2016_2994_MOESM10_ESM.xlsx]

## Sheet: Additional file 10
Additional file 10. Detailed information of complete genome sequences for ASGV and CTLV isolates used for phylogenetic and recombination analyses.
Name of virus	Country	Host	Accession No.	Size of genome
PBNLSV	Korea	Pyrus pyrifolia	AY596172	6497
CTLV MTH	China	Citrus unshiu	KC588948	6497
CTLV XHC	China	Citrus sinensis	KC588947	6497
CTLV SO	China	Citrus species	JQ765412	6497
ASGV Matsuco	Japan	Citrus tamurana	LC084659	6496
ASGV T47	China	Malus x domestica	KF434636	6496
ASGV AC	Germany	Malus x domestica	JX080201	6496
ASGV HH	China	Pyrus pyrifolia	JN701424	6496
CTLV Pk	Taiwan	Citrus reticulata	JX416228	6496
CTLV Kumquat1	Taiwan	Citrus japonica	AY646511	6496
CTLV LCd-NA-1	Taiwan	Citrus sinensis	FJ355920	6496
CTLV lily	Japan	Lilium species	D16681	6496
ASGV YTG	China	Malus x domestica	KJ579253	6495
ASGV CHN	China	Malus x domestica	JQ308181	6495
ASGV P-209	Japan	Malus x domestica	NC_001749	6495
ASGV P-209	Japan	Malus x domestica	D14995	6495
ASGV Li-23	Japan	Lilium species	AB004063	6495
CTLV Lemon	USA	Citrus × limon	EU553489	6495
ASGV ASGVp12	India	Malus x domestica	HE978837	6478
ASGV KFP	China	Pyrus pyrifolia	KR106996	6460
ASGV Cuiguan	China	Pyrus pyrifolia	KR185346	6488
ASGV Fuji	China	Malus x domestica	KU500890	6454
